# Supplementary material for: Dynamic global acetylation remodeling during the yeast heat shock response
Source: bioRxiv. 2025 Jan 10:2025.01.10.632339. Preprint. [Version 1] doi: 10.1101/2025.01.10.632339 (PMC11812598; doi:10.1101/2025.01.10.632339)
Supplement: Supplement 2 — Table S2: Oligonucleotides used in the study [file media-2.xlsx]

## Sheet: Primers
Primer ID	Sequence (5’-> 3’)	Purpose
STI1 to pAG36 F	AAACGAGCTCGAATTCCTTCCAAGCTTTGACGAACA	Cloning STI1 into pAG36
STI1 to pAG36 R	CGCATAGGCCACTAGTTTTCTTTCCTTCATCTCCCTTTT	Cloning STI1 into pAG36
STI1_K337A F	GAGAGCGGATTACAAGGTCATTTCCGCATCATTTGCGCGTATTGGTAATGCCTATC	Site-directed mutagenesis
STI1_K337A R	GATAGGCATTACCAATACGCGCAAATGATGCGGAAATGACCTTGTAATCCGCTCTC	Site-directed mutagenesis
STI1_K337Q F	GAGAGCGGATTACAAGGTCATTTCCCAATCATTTGCGCGTATTGGTAATGCCTATC	Site-directed mutagenesis
STI1_K337Q R	GATAGGCATTACCAATACGCGCAAATGATTGGGAAATGACCTTGTAATCCGCTCTC	Site-directed mutagenesis
STI1_K337R F	GAGAGCGGATTACAAGGTCATTTCCAGATCATTTGCGCGTATTGGTAATGCCTATC	Site-directed mutagenesis
STI1_K337R R	GATAGGCATTACCAATACGCGCAAATGATCTGGAAATGACCTTGTAATCCGCTCTC	Site-directed mutagenesis
STI1_K54A F	ACAGGTCCGCCTGTTATACTTCTTTAGCGAAATTTAGTGACGCATTGAATGATGCTAATG	Site-directed mutagenesis
STI1_K54A R	CATTAGCATCATTCAATGCGTCACTAAATTTCGCTAAAGAAGTATAACAGGCGGACCTGT	Site-directed mutagenesis
STI1_K54Q F	ACAGGTCCGCCTGTTATACTTCTTTACAGAAATTTAGTGACGCATTGAATGATGCTAATG	Site-directed mutagenesis
STI1_K54Q R	CATTAGCATCATTCAATGCGTCACTAAATTTCTGTAAAGAAGTATAACAGGCGGACCTGT	Site-directed mutagenesis
STI1_K54R F	ACAGGTCCGCCTGTTATACTTCTTTAAGGAAATTTAGTGACGCATTGAATGATGCTAATG	Site-directed mutagenesis
STI1_K54R R	CATTAGCATCATTCAATGCGTCACTAAATTTCCTTAAAGAAGTATAACAGGCGGACCTGT	Site-directed mutagenesis
